# Supplementary material for: Multifunctional Electrospun Phase Change Material Mats for Solar–Thermal Energy Storage and Photothermal Conversion
Source: Small Sci. 2026 Apr 17;6(4):e202500600. doi: 10.1002/smsc.202500600 (PMC13089636; doi:10.1002/smsc.202500600)
Supplement: Supplementary file 1 — Supplementary Material [file SMSC-6-e202500600-s001.zip]

Archive with 3 entries (3 files):
- Video S1.mp4
- Supplementary information.pdf
- Video S2.mp4
